# Supplementary material for: Treatment of Pineal Region Rosette-Forming Glioneuronal Tumors (RGNT)
Source: Cancers (Basel). 2022 Sep 24;14(19):4634. doi: 10.3390/cancers14194634 (PMC9562242; doi:10.3390/cancers14194634)
Supplement: Supplementary file 1 [file cancers-14-04634-s001.zip]

Archive with 1 entries (1 files):
- cancers-1910311-supplementary.pdf
